# Supplementary material for: How do public services supply, livelihood capital, and livelihood strategies affect subjective poverty?
Source: PLoS One. 2023 Oct 10;18(10):e0292651. doi: 10.1371/journal.pone.0292651 (PMC10564167; doi:10.1371/journal.pone.0292651)
Supplement: S1 Data — (ZIP) [file pone.0292651.s001.zip]

Archive with 61 entries (60 files):
- 中国标准地图-审图号GS(2020)4619号-shp格式/
- 中国标准地图-审图号GS(2020)4619号-shp格式/中国地州界.dbf
- 中国标准地图-审图号GS(2020)4619号-shp格式/中国地州界.prj
- 中国标准地图-审图号GS(2020)4619号-shp格式/中国地州界.sbn
- 中国标准地图-审图号GS(2020)4619号-shp格式/中国地州界.sbx
- 中国标准地图-审图号GS(2020)4619号-shp格式/中国地州界.shp
- 中国标准地图-审图号GS(2020)4619号-shp格式/中国地州界.shx
- 中国标准地图-审图号GS(2020)4619号-shp格式/全国县级统计数据.dbf
- 中国标准地图-审图号GS(2020)4619号-shp格式/全国县级统计数据.prj
- 中国标准地图-审图号GS(2020)4619号-shp格式/全国县级统计数据.sbn
- 中国标准地图-审图号GS(2020)4619号-shp格式/全国县级统计数据.sbx
- 中国标准地图-审图号GS(2020)4619号-shp格式/全国县级统计数据.shp
- 中国标准地图-审图号GS(2020)4619号-shp格式/全国县级统计数据.shx
- 中国标准地图-审图号GS(2020)4619号-shp格式/县城驻地.dbf
- 中国标准地图-审图号GS(2020)4619号-shp格式/县城驻地.prj
- 中国标准地图-审图号GS(2020)4619号-shp格式/县城驻地.sbn
- 中国标准地图-审图号GS(2020)4619号-shp格式/县城驻地.sbx
- 中国标准地图-审图号GS(2020)4619号-shp格式/县城驻地.shp
- 中国标准地图-审图号GS(2020)4619号-shp格式/县城驻地.shx
- 中国标准地图-审图号GS(2020)4619号-shp格式/国界线.dbf
- 中国标准地图-审图号GS(2020)4619号-shp格式/国界线.prj
- 中国标准地图-审图号GS(2020)4619号-shp格式/国界线.sbn
- 中国标准地图-审图号GS(2020)4619号-shp格式/国界线.sbx
- 中国标准地图-审图号GS(2020)4619号-shp格式/国界线.shp
- 中国标准地图-审图号GS(2020)4619号-shp格式/国界线.shx
- 中国标准地图-审图号GS(2020)4619号-shp格式/地级城市驻地.dbf
- 中国标准地图-审图号GS(2020)4619号-shp格式/地级城市驻地.prj
- 中国标准地图-审图号GS(2020)4619号-shp格式/地级城市驻地.sbn
- 中国标准地图-审图号GS(2020)4619号-shp格式/地级城市驻地.sbx
- 中国标准地图-审图号GS(2020)4619号-shp格式/地级城市驻地.shp
- 中国标准地图-审图号GS(2020)4619号-shp格式/地级城市驻地.shx
- 中国标准地图-审图号GS(2020)4619号-shp格式/省会城市.dbf
- 中国标准地图-审图号GS(2020)4619号-shp格式/省会城市.prj
- 中国标准地图-审图号GS(2020)4619号-shp格式/省会城市.sbn
- 中国标准地图-审图号GS(2020)4619号-shp格式/省会城市.sbx
- 中国标准地图-审图号GS(2020)4619号-shp格式/省会城市.shp
- 中国标准地图-审图号GS(2020)4619号-shp格式/省会城市.shx
- 中国标准地图-审图号GS(2020)4619号-shp格式/省级行政区.dbf
- 中国标准地图-审图号GS(2020)4619号-shp格式/省级行政区.prj
- 中国标准地图-审图号GS(2020)4619号-shp格式/省级行政区.sbn
- 中国标准地图-审图号GS(2020)4619号-shp格式/省级行政区.sbx
- 中国标准地图-审图号GS(2020)4619号-shp格式/省级行政区.shp
- 中国标准地图-审图号GS(2020)4619号-shp格式/省级行政区.shx
- 中国标准地图-审图号GS(2020)4619号-shp格式/线状县界.dbf
- 中国标准地图-审图号GS(2020)4619号-shp格式/线状县界.prj
- 中国标准地图-审图号GS(2020)4619号-shp格式/线状县界.sbn
- 中国标准地图-审图号GS(2020)4619号-shp格式/线状县界.sbx
- 中国标准地图-审图号GS(2020)4619号-shp格式/线状县界.shp
- 中国标准地图-审图号GS(2020)4619号-shp格式/线状县界.shx
- 中国标准地图-审图号GS(2020)4619号-shp格式/线状省界.dbf
- 中国标准地图-审图号GS(2020)4619号-shp格式/线状省界.prj
- 中国标准地图-审图号GS(2020)4619号-shp格式/线状省界.sbn
- 中国标准地图-审图号GS(2020)4619号-shp格式/线状省界.sbx
- 中国标准地图-审图号GS(2020)4619号-shp格式/线状省界.shp
- 中国标准地图-审图号GS(2020)4619号-shp格式/线状省界.shx
- 中国标准地图-审图号GS(2020)4619号-shp格式/经纬网.dbf
- 中国标准地图-审图号GS(2020)4619号-shp格式/经纬网.prj
- 中国标准地图-审图号GS(2020)4619号-shp格式/经纬网.sbn
- 中国标准地图-审图号GS(2020)4619号-shp格式/经纬网.sbx
- 中国标准地图-审图号GS(2020)4619号-shp格式/经纬网.shp
- 中国标准地图-审图号GS(2020)4619号-shp格式/经纬网.shx
